# Supplementary material for: An Overview of the Strategies to Boost SARS-CoV-2-Specific Immunity in People with Inborn Errors of Immunity
Source: Vaccines (Basel). 2024 Jun 18;12(6):675. doi: 10.3390/vaccines12060675 (PMC11209597; doi:10.3390/vaccines12060675)
Supplement: Supplementary file 1 [file vaccines-12-00675-s001.zip]

Archive with 2 entries (2 files):
- vaccines-3019073-supplementary.xlsx
- vaccines-3019073-Table S1.pdf
